# Supplementary material for: Minor Effect of Antibiotic Pre-treatment on the Engraftment of Donor Microbiota in Fecal Transplantation in Mice
Source: Front Microbiol. 2019 Nov 21;10:2685. doi: 10.3389/fmicb.2019.02685 (PMC6881239; doi:10.3389/fmicb.2019.02685)
Supplement: Supplementary file 1 [file Table_1.XLSX]

## Sheet: Table S1
Supplementary Table 1. Genus-level taxa with statistically different abundance (q-value, i.e. FDR-adjusted p-value<0.05) at baseline between donors and recipients.
	FDR-adjusted p-value		FDR-adjusted p-value		FDR-adjusted p-value		FDR-adjusted p-value
Genus level taxa (n = 47, average 39.75, number of common taxa=28)	Ab-lav-FMT	Model	lav-FMT	Model	FMT	Model	(Ab-lav-sham)	Model
Actinobacteria; Actinobacteria; Bifidobacteriales; Bifidobacteriaceae; Bifidobacterium	1.90651e-06	MASS::glm.nb	7.94006e-07	MASS::glm.nb	2.04809e-07	MASS::glm.nb	1.96438e-05	MASS::glm.nb
Actinobacteria; Coriobacteriia; Coriobacteriales; Coriobacteriaceae; Adlercreutzia	0.0162321	MASS::glm.nb	ND	MASS::glm.nb	0.00629781	MASS::glm.nb	0.0224189	MASS::glm.nb
Actinobacteria; Coriobacteriia; Coriobacteriales; Coriobacteriaceae; Eggerthella	3.07656e-05	MASS::glm.nb	ND	MASS::glm.nb	0.000100973	MASS::glm.nb	1.4157e-07	MASS::glm.nb
Actinobacteria; Coriobacteriia; Coriobacteriales; Coriobacteriaceae; Enterorhabdus	1.09186e-10	MASS::glm.nb	3.37597e-09	MASS::glm.nb	3.7952e-11	MASS::glm.nb	3.1917e-11	MASS::glm.nb
Actinobacteria; Coriobacteriia; Coriobacteriales; Coriobacteriaceae; Gordonibacter	0.000209486	MASS::glm.nb	0.00786846	MASS::glm.nb	0.000225062	MASS::glm.nb	0.00346874	MASS::glm.nb
Actinobacteria; Coriobacteriia; Coriobacteriales; Coriobacteriaceae; Paraeggerthella	5.452e-15	MASS::glm.nb	1.48764e-18	MASS::glm.nb	1.2396e-15	MASS::glm.nb	2.2338e-14	MASS::glm.nb
Actinobacteria; Coriobacteriia; Coriobacteriales; Coriobacteriaceae; Slackia	ND		0.0390672	MASS::glm.nb	ND		0.0101101	MASS::glm.nb
Bacteroidetes; Bacteroidia; Bacteroidales; Bacteroidaceae; Bacteroides	0.00416239	MASS::glm.nb	0.00476665	MASS::glm.nb	2.50482e-05	MASS::glm.nb	0.00339586	MASS::glm.nb
Bacteroidetes; Bacteroidia; Bacteroidales; Porphyromonadaceae; Butyricimonas	1.18659e-13	MASS::glm.nb	3.99873e-09	MASS::glm.nb	2.27265e-11	MASS::glm.nb	9.58345e-12	MASS::glm.nb
Bacteroidetes; Bacteroidia; Bacteroidales; Porphyromonadaceae; Dysgonomonas	2.13394e-06	MASS::glm.nb	4.75372e-06	MASS::glm.nb	7.38924e-05	MASS::glm.nb	1.88809e-06	MASS::glm.nb
Bacteroidetes; Bacteroidia; Bacteroidales; Porphyromonadaceae; Paludibacter	0	MASS::glm.nb	0	MASS::glm.nb	0	MASS::glm.nb	0	MASS::glm.nb
Bacteroidetes; Bacteroidia; Bacteroidales; Porphyromonadaceae; Porphyromonas	0.00105546	MASS::glm.nb	ND		0.00144436	MASS::glm.nb	0.00244904	MASS::glm.nb
Bacteroidetes; Bacteroidia; Bacteroidales; Prevotellaceae; Prevotella	0	MASS::glm.nb	0	MASS::glm.nb	ND		0	MASS::glm.nb
Bacteroidetes; Bacteroidia; Bacteroidales; Rikenellaceae; Alistipes	0.000231376	MASS::glm.nb	0.000547629	MASS::glm.nb	4.80826e-05	MASS::glm.nb	0.00107175	MASS::glm.nb
Bacteroidetes; Bacteroidia; Bacteroidales; Rikenellaceae; RC9gutgroup	0.00895376	MASS::glm.nb	ND		0.042656	MASS::glm.nb	0.0352437	MASS::glm.nb
Bacteroidetes; Cytophagia; Cytophagales; Flammeovirgaceae; Flammeovirga	0.0416024	MASS::glm.nb	0.0466392	MASS::glm.nb	ND		0.0424297	MASS::glm.nb
Bacteroidetes; Sphingobacteriia; Sphingobacteriales; Sphingobacteriaceae; Mucilaginibacter	0.027921	MASS::glm.nb	0.035345	MASS::glm.nb	0.00167905	MASS::glm.nb	0.011223	MASS::glm.nb
Cyanobacteria; Cyanobacteria; SubsectionIII; FamilyI; Symploca	5.99363e-27	MASS::glm.nb	1.02168e-11	MASS::glm.nb	5.17699e-11	MASS::glm.nb	9.58345e-12	MASS::glm.nb
Deferribacteres; Deferribacteres; Deferribacterales; Deferribacteraceae; Mucispirillum	ND		0.0043833	MASS::glm.nb	0.0214856	MASS::glm.nb	ND
Firmicutes; Bacilli; Bacillales; Bacillaceae; Bacillus	0.000299216	MASS::glm.nb	ND		ND		ND
Firmicutes; Bacilli; Bacillales; FamilyXIncertaeSedis; Thermicanus	5.00127e-91	MASS::glm.nb	1.56792e-67	MASS::glm.nb	3.74722e-30	MASS::glm.nb	4.92655e-71	MASS::glm.nb
Firmicutes; Bacilli; Bacillales; Paenibacillaceae; Cohnella	2.52819e-33	MASS::glm.nb	1.23023e-39	MASS::glm.nb	1.04422e-16	MASS::glm.nb	2.3737e-31	MASS::glm.nb
Firmicutes; Bacilli; Lactobacillales; Lactobacillaceae; Lactobacillus	1.03911e-10	MASS::glm.nb	2.95286e-06	MASS::glm.nb	3.28674e-09	MASS::glm.nb	1.83244e-06	MASS::glm.nb
Firmicutes; Bacilli; Lactobacillales; Streptococcaceae; Streptococcus	0.00416239	MASS::glm.nb	0.0027605	MASS::glm.nb	0.0144112	MASS::glm.nb	0.00292628	MASS::glm.nb
Firmicutes; Clostridia; Clostridiales; Clostridiaceae; Clostridium	ND		ND		0.0213505	MASS::glm.nb	ND
Firmicutes; Clostridia; Clostridiales; Eubacteriaceae; Anaerofustis	1.90651e-06	MASS::glm.nb	2.25982e-06	MASS::glm.nb	ND		3.77751e-09	MASS::glm.nb
Firmicutes; Clostridia; Clostridiales; FamilyXIIIncertaeSedis; Fusibacter	0.00346464	MASS::glm.nb	0.0199465	MASS::glm.nb	ND		0.00778026	MASS::glm.nb
Firmicutes; Clostridia; Clostridiales; FamilyXIIncertaeSedis; Murdochiella	1.67408e-06	MASS::glm.nb	4.00564e-06	MASS::glm.nb	1.03487e-05	MASS::glm.nb	1.96438e-05	MASS::glm.nb
Firmicutes; Clostridia; Clostridiales; Lachnospiraceae; Blautia	0.000304568	MASS::glm.nb	0.0236252	log nlme::gls	0.00629781	log nlme::gls	0.000668168	log nlme::gls
Firmicutes; Clostridia; Clostridiales; Lachnospiraceae; IncertaeSedis	0.00794842	MASS::glm.nb	ND		0.0190378	MASS::glm.nb	0.0126103	MASS::glm.nb
Firmicutes; Clostridia; Clostridiales; Lachnospiraceae; Robinsoniella	ND		0.0334936	MASS::glm.nb	ND		ND
Firmicutes; Clostridia; Clostridiales; Lachnospiraceae; Roseburia	0.00416239	MASS::glm.nb	0.0043833	MASS::glm.nb	ND		0.00211987	MASS::glm.nb
Firmicutes; Clostridia; Clostridiales; Lachnospiraceae; Syntrophococcus	ND		0.0236252	MASS::glm.nb	ND		0.00346874	MASS::glm.nb
Firmicutes; Clostridia; Clostridiales; Peptococcaceae; Pelotomaculum	0.000614849	MASS::glm.nb	0.000528169	MASS::glm.nb	0.0040132	MASS::glm.nb	0.00037163	MASS::glm.nb
Firmicutes; Clostridia; Clostridiales; Ruminococcaceae; Anaerofilum	0.0149083	MASS::glm.nb	ND		0.0206854	MASS::glm.nb	0.0260311	MASS::glm.nb
Firmicutes; Clostridia; Clostridiales; Ruminococcaceae; Anaerotruncus	0.0180476	MASS::glm.nb	ND		ND		0.0282333	MASS::glm.nb
Firmicutes; Clostridia; Clostridiales; Ruminococcaceae; Ethanoligenens	0.00895376	MASS::glm.nb	0.0112984	MASS::glm.nb	0.0213505	MASS::glm.nb	0.0352437	MASS::glm.nb
Firmicutes; Clostridia; Clostridiales; Ruminococcaceae; Fastidiosipila	0.00105546	MASS::glm.nb	0.0160574	MASS::glm.nb	0.000893576	MASS::glm.nb	0.000323139	MASS::glm.nb
Firmicutes; Clostridia; Clostridiales; Ruminococcaceae; Hydrogenoanaerobacterium	6.2593e-08	MASS::glm.nb	0.0317723	MASS::glm.nb	0.0214715	log nlme::gls	1.4157e-07	log nlme::gls
Firmicutes; Clostridia; Clostridiales; Ruminococcaceae; Oscillospira	0.0110693	MASS::glm.nb	0.0196923	MASS::glm.nb	0.0365278	MASS::glm.nb	0.00209501	MASS::glm.nb
Firmicutes; Erysipelotrichia; Erysipelotrichales; Erysipelotrichaceae; Erysipelothrix	0.00794842	log nlme::gls	0.0272637	log nlme::gls	0.0214715	log nlme::gls	0.00360353	log nlme::gls
Firmicutes; Erysipelotrichia; Erysipelotrichales; Erysipelotrichaceae; Holdemania	ND		2.05002e-76	MASS::glm.nb	9.55718e-51	MASS::glm.nb	2.69394e-82	MASS::glm.nb
Firmicutes; Erysipelotrichia; Erysipelotrichales; Erysipelotrichaceae; IncertaeSedis	0.00963982	MASS::glm.nb	0.0197621	MASS::glm.nb	0.0335856	MASS::glm.nb	ND
Proteobacteria; Betaproteobacteria; Burkholderiales; Comamonadaceae; Verminephrobacter	6.64232e-22	MASS::glm.nb	4.02926e-18	MASS::glm.nb	5.44234e-20	MASS::glm.nb	9.36383e-20	MASS::glm.nb
Tenericutes; Mollicutes; Anaeroplasmatales; Anaeroplasmataceae; Anaeroplasma	1.90651e-06	MASS::glm.nb	2.4016e-06	MASS::glm.nb	4.80826e-05	MASS::glm.nb	3.98472e-06	MASS::glm.nb
Tenericutes; Mollicutes; Mycoplasmatales; Mycoplasmataceae; Mycoplasma	1.54876e-12	MASS::glm.nb	5.307e-12	MASS::glm.nb	3.61571e-10	MASS::glm.nb	4.41964e-11	MASS::glm.nb
Verrucomicrobia; Verrucomicrobiae; Verrucomicrobiales; Verrucomicrobiaceae; Verrucomicrobium	9.11046e-216	MASS::glm.nb	2.4089e-229	MASS::glm.nb	0.0411203	nlme::gls	1.17524e-228	MASS::glm.nb
ND=not detected

## Sheet: Table S2
Supplementary Table 2. Genus level taxa present after antibiotic treatment (relative abundance > 0.01).
Taxon (n = 44)	Ab-lav-FMT (N = 36)	Ab-lav-sham (N = 37)
Actinobacteria; Actinobacteria; Bifidobacteriales; Bifidobacteriaceae; Bifidobacterium	0.000247359	0.000170479
Actinobacteria; Coriobacteriia; Coriobacteriales; Coriobacteriaceae; Gordonibacter	ND	5.25745e-05
Actinobacteria; Coriobacteriia; Coriobacteriales; Coriobacteriaceae; Olsenella	ND	7.38148e-05
Bacteroidetes; Bacteroidia; Bacteroidales; Bacteroidaceae; Bacteroides	0.000444484	0.000309142
Bacteroidetes; Bacteroidia; Bacteroidales; Porphyromonadaceae; Butyricimonas	0.00153378	0.00270375
Bacteroidetes; Bacteroidia; Bacteroidales; Porphyromonadaceae; Dysgonomonas	6.65781e-05	0.000305584
Bacteroidetes; Bacteroidia; Bacteroidales; Porphyromonadaceae; Odoribacter	0.000479324	0.000989638
Bacteroidetes; Bacteroidia; Bacteroidales; Porphyromonadaceae; Paludibacter	8.75049e-05	0.000682783
Bacteroidetes; Bacteroidia; Bacteroidales; Porphyromonadaceae; Parabacteroides	0.027074	0.00546342
Bacteroidetes; Bacteroidia; Bacteroidales; Porphyromonadaceae; Porphyromonas	0.00038379	0.000426174
Bacteroidetes; Bacteroidia; Bacteroidales; Prevotellaceae; Prevotella	0.00010078	0.000341516
Bacteroidetes; Bacteroidia; Bacteroidales; Rikenellaceae; Alistipes	ND	0.000129827
Bacteroidetes; Bacteroidia; Bacteroidales; Rikenellaceae; RC9gutgroup	0.0474518	0.000179749
Bacteroidetes; Bacteroidia; Bacteroidales; Rikenellaceae; Rikenella	ND	5.76948e-05
Cyanobacteria; Cyanobacteria; SubsectionIII; FamilyI; Symploca	0.000164908	ND
Deferribacteres; Deferribacteres; Deferribacterales; Deferribacteraceae; Mucispirillum	0.00921101	ND
Firmicutes; Bacilli; Lactobacillales; Enterococcaceae; Enterococcus	ND	0.000205295
Firmicutes; Bacilli; Lactobacillales; Lactobacillaceae; Lactobacillus	0.0552836	0.0786669
Firmicutes; Clostridia; Clostridiales; Clostridiaceae; Clostridium	8.28163e-05	6.57181e-05
Firmicutes; Clostridia; Clostridiales; Lachnospiraceae; Anaerosporobacter	0.000660202	0.00101748
Firmicutes; Clostridia; Clostridiales; Lachnospiraceae; Anaerostipes	0.000260135	0.000177553
Firmicutes; Clostridia; Clostridiales; Lachnospiraceae; IncertaeSedis	0.000951774	0.00192092
Firmicutes; Clostridia; Clostridiales; Lachnospiraceae; Johnsonella	0.000266466	0.000255019
Firmicutes; Clostridia; Clostridiales; Lachnospiraceae; Marvinbryantia	5.98664e-05	7.02195e-05
Firmicutes; Clostridia; Clostridiales; Lachnospiraceae; Moryella	6.87748e-05	0.00040863
Firmicutes; Clostridia; Clostridiales; Lachnospiraceae; Robinsoniella	6.93942e-05	ND
Firmicutes; Clostridia; Clostridiales; Lachnospiraceae; Stomatobaculum	0.000249896	0.00015804
Firmicutes; Clostridia; Clostridiales; Peptostreptococcaceae; IncertaeSedis	0.000125628	ND
Firmicutes; Clostridia; Clostridiales; Ruminococcaceae; Ethanoligenens	0.000100898	ND
Firmicutes; Clostridia; Clostridiales; Ruminococcaceae; Flavonifractor	0.000100898	ND
Firmicutes; Clostridia; Clostridiales; Ruminococcaceae; Hydrogenoanaerobacterium	0.000256041	0.000128168
Firmicutes; Clostridia; Clostridiales; Ruminococcaceae; IncertaeSedis	0.000510454	0.000198715
Firmicutes; Clostridia; Clostridiales; Ruminococcaceae; Oscillospira	0.000132903	6.57181e-05
Firmicutes; Clostridia; Clostridiales; Ruminococcaceae; Ruminococcus	0.000759494	6.34904e-05
Firmicutes; Erysipelotrichia; Erysipelotrichales; Erysipelotrichaceae; Holdemania	0.000109176	ND
Proteobacteria; Alphaproteobacteria; Sphingomonadales; Sphingomonadaceae; Sphingomonas	ND	9.87876e-05
Proteobacteria; Betaproteobacteria; Burkholderiales; Comamonadaceae; Hylemonella	ND	0.000234842
Proteobacteria; Betaproteobacteria; Burkholderiales; Comamonadaceae; Variovorax	0.00134578	0.00155021
Proteobacteria; Betaproteobacteria; Burkholderiales; Comamonadaceae; Verminephrobacter	0.00601309	9.04198e-05
Proteobacteria; Betaproteobacteria; Burkholderiales; Oxalobacteraceae; Massilia	ND	0.000172403
Proteobacteria; Deltaproteobacteria; Desulfovibrionales; Desulfovibrionaceae; Desulfovibrio	6.27616e-05	0.000323775
Proteobacteria; Gammaproteobacteria; Pseudomonadales; Pseudomonadaceae; Pseudomonas	0.00905668	0.0118334
Verrucomicrobia; Verrucomicrobiae; Verrucomicrobiales; Verrucomicrobiaceae; Prosthecobacter	0.00102735	0.00136046
Verrucomicrobia; Verrucomicrobiae; Verrucomicrobiales; Verrucomicrobiaceae; Verrucomicrobium	0.807379	0.888289
ND = not detected

## Sheet: Table S3
Supplementary Table 3. Genus level taxa present after antibiotic treatment (reads > 10).
Genus level taxa	Average no. Reads (SD)	Average relative abundance
Bacteroidetes; Bacteroidia; Bacteroidales; Porphyromonadaceae; Butyricimonas	56.9 (101.44)	0.00211877
Bacteroidetes; Bacteroidia; Bacteroidales; Porphyromonadaceae; Odoribacter	16.4 (28.86)	0.000734481
Bacteroidetes; Bacteroidia; Bacteroidales; Porphyromonadaceae; Paludibacter	11 (24.72)	0.000385144
Bacteroidetes; Bacteroidia; Bacteroidales; Porphyromonadaceae; Parabacteroides	620 (1274.99)	0.0162687
Bacteroidetes; Bacteroidia; Bacteroidales; Rikenellaceae; RC9gutgroup	1487.8 (4454.07)	0.0238158
Deferribacteres; Deferribacteres; Deferribacterales; Deferribacteraceae; Mucispirillum	256.4 (534.17)	0.00921101
Firmicutes; Bacilli; Lactobacillales; Lactobacillaceae; Lactobacillus	2200.9 (2938.81)	0.0669752
Firmicutes; Clostridia; Clostridiales; Lachnospiraceae; Anaerosporobacter	17.9 (39.68)	0.00083884
Firmicutes; Clostridia; Clostridiales; Lachnospiraceae; IncertaeSedis	35.6 (53.45)	0.00143635
Firmicutes; Clostridia; Clostridiales; Ruminococcaceae; Ruminococcus	21.9 (60.72)	0.000411492
Proteobacteria; Betaproteobacteria; Burkholderiales; Comamonadaceae; Variovorax	37 (33.24)	0.001448
Proteobacteria; Betaproteobacteria; Burkholderiales; Comamonadaceae; Verminephrobacter	184.4 (548.54)	0.00305176
Proteobacteria; Gammaproteobacteria; Pseudomonadales; Pseudomonadaceae; Pseudomonas	240 (162.59)	0.0104451
Verrucomicrobia; Verrucomicrobiae; Verrucomicrobiales; Verrucomicrobiaceae; Prosthecobacter	31.8 (13.93)	0.00119391
Verrucomicrobia; Verrucomicrobiae; Verrucomicrobiales; Verrucomicrobiaceae; Verrucomicrobium	23901.7 (12368.27)	0.847834

## Sheet: Table S4
Supplementary Table S4. Addressing the effect of Ab-lav-FMT pre-treatment on the donor microbiota colonization 2 weeks after FMT by comparing those taxa that were significantly different
(q-value i.e. FDR-adjusted p-value<0.05) compared to other FMT-treated groups.
Table is showing the relative abundance at baseline and 2 weeks after FMT of taxa that showed significantly different abundance (comparison of Ab-lav-FMT and other FMT-treated groups 2 weeks after FMT).
		Ab-lav-FMT		lav-FMT		FMT		DONOR (SD)	Ab-lav-sham
	Taxon	BL (SD)	2wk (SD)	BL (SD)	2wk (SD)	BL (SD)	2wk (SD)		BL (SD)	2wk (SD)
Higher relative abundance in Ab-lav-FMT than in other FMT groups at 2wk	Actinobacteria; Actinobacteria; Bifidobacteriales; Bifidobacteriaceae; Bifidobacterium	0.13 (0.07)	2.25 (1.45)	0.11 (0.13)	0.27 (0.13)	0.08 (0.06)	0.41 (0.26)	5.72 (2.26)	0.19 (0.15)	0.00 (0.00)
	Actinobacteria; Coriobacteriia; Coriobacteriales; Coriobacteriaceae; Adlercreutzia	0.03 (0.02)	0.06 (0.08)	0.05 (0.06)	0.01 (0.01)	0.02 (0.01)	0.02 (0.01)	0.23 (0.11)	0.04 (0.03)	0.00 (0.00)
	Actinobacteria; Coriobacteriia; Coriobacteriales; Coriobacteriaceae; Enterorhabdus	0.06 (0.04)	0.25 (0.27)	0.08 (0.06)	0.06 (0.04)	0.04 (0.02)	0.05 (0.02)	2.12 (0.94)	0.06 (0.06)	0.00 (0.00)
	Bacteroidetes; Bacteroidia; Bacteroidales; Porphyromonadaceae; Odoribacter	6.16 (4.92)	8.63 (3.13)	7.17 (5.93)	3.40 (1.84)	8.10 (5.94)	2.14 (1.22)	1.92 (0.37)	7.13 (4.97)	0.01 (0.01)
	Firmicutes; Bacilli; Lactobacillales; Carnobacteriaceae; Alkalibacterium	0.01 (0.02)	1.31 (1.13)	0.01 (0.01)	0.00 (0.00)	0.03 (0.03)	0.02 (0.02)	0.02 (0.01)	0.03 (0.05)	0.00 (0.00)
Lower relative abundance in Ab-lav-FMT than in other FMT groups at 2wk	Actinobacteria; Coriobacteriia; Coriobacteriales; Coriobacteriaceae; Olsenella	0.27 (0.32)	0.04 (0.05)	0.21 (0.32)	0.18 (0.10)	0.20 (0.20)	0.70 (0.75)	0.05 (0.04)	0.21 (0.18)	0.00 (0.00)
	Bacteroidetes; Bacteroidia; Bacteroidales; Porphyromonadaceae; Paludibacter	3.01 (1.41)	0.00 (0.00)	2.85 (2.00)	1.97 (1.08)	2.63 (1.57)	1.45 (0.41)	0.09 (0.01)	3.12 (1.34)	0.00 (0.00)
	Proteobacteria; Alphaproteobacteria; Rhodospirillales; Rhodospirillaceae; Insolitispirillum	0.01 (0.01)	0.00 (0.00)	0.02 (0.03)	0.06 (0.04)	0.02 (0.04)	0.05 (0.04)	0.01 (0.00)	0.03 (0.03)	0.00 (0.00)
	Cyanobacteria; Cyanobacteria; SubsectionIII; FamilyI; Symploca	0.00 (0.00)	0.37 (0.16)	0.00 (0.00)	3.10 (1.03)	0.00 (0.00)	2.60 (1.33)	0.61 (0.36)	0.00 (0.00)	0.00 (0.00)
	Firmicutes; Clostridia; Clostridiales; Ruminococcaceae; Anaerofilum	0.01 (0.01)	0.02 (0.01)	0.02 (0.02)	0.04 (0.02)	0.01 (0.01)	0.07 (0.02)	0.02 (0.00)	0.01 (0.01)	0.00 (0.00)
	Bacteroidetes; Bacteroidia; Bacteroidales; Prevotellaceae; Prevotella	2.54 (1.08)	2.74 (1.26)	1.43 (0.93)	8.21 (3.77)	1.94 (1.29)	5.75 (2.32)	0.66 (0.06)	1.96 (1.19)	0.01 (0.00)
	Bacteroidetes; Flavobacteria; Flavobacteriales; Flavobacteriaceae; Cellulophaga	0.00 (0.00)	0.00 (0.00)	0.00 (0.00)	0.01 (0.01)	0.00 (0.00)	0.02 (0.01)	0.01 (0.00)	0.00 (0.00)	0.00 (0.00)
	Proteobacteria; Deltaproteobacteria; Desulfuromonadales; Geobacteraceae; Geobacter	0.00 (0.00)	0.00 (0.00)	0.00 (0.00)	0.16 (0.13)	0.00 (0.00)	0.14 (0.14)	0.01 (0.00)	0.00 (0.00)	0.00 (0.00)
Changes in other groups	Verrucomicrobia; Verrucomicrobiae; Verrucomicrobiales; Verrucomicrobiaceae; Verrucomicrobium	10.48 (8.19)	0.10 (0.18)	12.64 (9.62)	0.62 (0.41)	13.08 (12.83)	2.14 (1.65)	0.00 (0.00)	16.09 (11.49)	18.82 (14.38)
	Firmicutes; Clostridia; Clostridiales; Lachnospiraceae; Marvinbryantia	0.95 (0.87)	2.45 (1.77)	1.65 (1.49)	0.40 (0.21)	1.91 (2.33)	0.36 (0.12)	1.40 (0.35)	1.21 (1.27)	2.86 (1.61)
	Firmicutes; Clostridia; Clostridiales; Lachnospiraceae; Stomatobaculum	2.59 (2.55)	11.85 (6.76)	4.34 (4.72)	2.92 (2.90)	2.67 (3.45)	2.41 (2.88)	1.60 (0.75)	2.02 (2.12)	18.24 (9.09)
	Firmicutes; Erysipelotrichia; Erysipelotrichales; Erysipelotrichaceae; IncertaeSedis	0.00 (0.00)	0.23 (0.20)	0.01 (0.01)	0.02 (0.01)	0.00 (0.01)	0.03 (0.02)	0.18 (0.01)	0.04 (0.09)	0.60 (0.21)
